# Supplementary material for: Molecular Abnormalities in BTBR Mice and Their Relevance to Schizophrenia and Autism Spectrum Disorders: An Overview of Transcriptomic and Proteomic Studies
Source: Biomedicines. 2023 Jan 20;11(2):289. doi: 10.3390/biomedicines11020289 (PMC9953015; doi:10.3390/biomedicines11020289)
Supplement: Supplementary file 1 [file biomedicines-11-00289-s001.zip]

Archive with 1 entries (1 files):
- biomedicines-2140311-supplementary.pdf
